# Supplementary material for: Circular RNA circ_0001162 promotes cell proliferation and invasion of glioma via the miR-936/ERBB4 axis
Source: Bioengineered. 2021 May 30;12(1):2106–18. doi: 10.1080/21655979.2021.1932221 (PMC8806513; doi:10.1080/21655979.2021.1932221)
Supplement: Supplemental Material [file KBIE_A_1932221_SM2338.zip]

Archive with 1 entries (1 files):
- supplementary figures.pdf
